# Supplementary material for: Complete Genome Sequencing and Comparative Genomics of Three Potential Probiotic Strains, Lacticaseibacillus casei FBL6, Lacticaseibacillus chiayiensis FBL7, and Lacticaseibacillus zeae FBL8
Source: Front Microbiol. 2022 Jan 7;12:794315. doi: 10.3389/fmicb.2021.794315 (PMC8777060; doi:10.3389/fmicb.2021.794315)
Supplement: Supplementary file 2 [file Table_1.XLSX]

## Sheet: Table S1
Supplementary Table S1. General genomic features of L. casei FBL6, L. chiayiensis FBL7, and L. zeae FBL8
Feature	L. casei FBL6	L. chiayiensis FBL7	L. zeae FBL8
Genome size (bp)	3138294	2855405	3132522
Plasmid	0	0	0
GC content %	47.9	47.2	47.8
Number of subsystems	231	224	234
Number of genes	2968	2804	3026
Number of coding genes	2908	2744	2967
Number of RNAs	60	60	59
													`

## Sheet: Table S2
Supplementary Table S2. OrthoANI values between L. casei FBL6, L. chiayiensis FBL7, L. zeae FBL8, and related species
Strain	1	2	3	4	5	6	7	8	9	10	11	12	13
1	100
2	95.36	100
3	95.81	95.63	100
4	95.38	99.95	95.61	100
5	88.1	88.4	88.33	88.52	100
6	88.1	88.26	88.29	88.24	99.24	100
7	88.08	88.26	88.25	88.3	98.67	98.61	100
8	93.86	94.38	93.78	94.38	88.12	88.17	88.29	100
9	93.78	94.36	93.74	94.35	88.12	88.07	88.21	99.56	100
10	93.69	94.42	93.81	94.42	88.15	88.17	88.07	99.46	99.83	100
11	93.68	94.11	93.7	94.16	88.07	88.26	87.97	99.55	99.36	99.32	100
12	93.7	94.56	93.98	94.5	88.2	88.2	88.19	96.95	97.12	97.2	96.77	100
13	93.78	94.27	93.86	94.17	88.1	88.19	88.07	96.65	96.54	96.55	96.58	96.32	100
Taxa: 1, L. casei FBL6; 2, L. casei ATCC 393; 3, L. casei LC5; 4, L. casei MGB0470; 5, L. chiayiensis FBL7; 6, L. chiayiensis NCYUAS; 7, L. chiayiensis BCRC 18859; 8, L. zeae FBL8; 9, L. zeae KCTC 3804; 10, L. zeae DSM 20178; 11, L. zeae CRBIP24.58; 12, L. zeae CRBIP24.44; 13, L. zeae CECT 9104

## Sheet: Table S3
Supplementary Table S3. List of unique genes of L. casei FBL6
Gene ID	Protein name
locus_01232	rhomboid family intramembrane serine protease
locus_01233	rhomboid family intramembrane serine protease
locus_01241	transposase
locus_01243	recombinase family protein
locus_01247	conjugal transfer protein
locus_01248	nicking enzyme traa
locus_01252	O-acetyl-ADP-ribose deacetylase
locus_01256	major facilitator superfamily protein
locus_01268	Collagen adhesin
locus_01270	UV-resistance, partial
locus_01276	IS110 family transposase
locus_01327	Phage-related protein
locus_01328	Phage protein
locus_01329	replication terminator protein
locus_01330	exonuclease domain-containing protein
locus_01332	DnaD domain protein
locus_01339	DUF1883 domain-containing protein
locus_01341	ORF6C domain-containing protein
locus_01345	helix-turn-helix transcriptional regulator
locus_01347	zinc ribbon domain-containing protein
locus_01355	DNA-invertase hin
locus_01381	helix-turn-helix transcriptional regulator
locus_01382	Blp family class II bacteriocin
locus_01467	Transaldolase
locus_01469	PTS system mannose-specific EIIAB component
locus_01470	PTS system sorbose-specific EIIB component
locus_01505	AAA family ATPase
locus_01509	Ascorbate-specific PTS system EIIB component
locus_01515	PTS system cellobiose-specific EIIB component
locus_01550	PTS system galactitol-specific EIIB component
locus_01551	PTS system galactitol-specific EIIA component
locus_01744	IMP cyclohydrolase
locus_01786	CPBP family intramembrane metalloprotease
locus_01788	Accessory gene regulator A
locus_01790	CPBP family intramembrane metalloprotease
locus_01849	rhomboid family intramembrane serine protease
locus_01853	Blp family class II bacteriocin
locus_01854	Blp family class II bacteriocin
locus_01904	zinc ribbon domain-containing protein
locus_01916	phage terminase small subunit P27 family
locus_01917	HNH endonuclease
locus_01919	phage head closure protein
locus_01926	Conserved protein
locus_01928	helix-turn-helix domain-containing protein
locus_01929	HTH-type transcriptional regulator ImmR
locus_01963	site-specific integrase
locus_02043	plasmid pRiA4b ORF-3 family protein
locus_02065	HTH-type transcriptional regulator Xre
locus_02069	AbrB family transcriptional regulator
locus_02139	GntR family transcriptional regulator
locus_02140	GntR family transcriptional regulator
locus_02312	helix-turn-helix domain-containing protein
locus_02315	IS431mec transposase
locus_02316	N-6 DNA methylase
locus_02317	restriction-modification enzyme type I M subunit
locus_02319	transposase
locus_02320	Manganese transport protein MntH
locus_02352	septation protein SpoVG family protein
locus_02418	zinc-ribbon domain-containing protein
locus_02419	transcriptional regulator
locus_02469	YxeA family protein
locus_02490	ATP-dependent nuclease subunit B
locus_02530	Conserved protein
locus_02540	HTH-type transcriptional repressor NsrR
locus_02593	AbrB family transcriptional regulator
locus_02787	zinc ribbon domain-containing protein
locus_02827	PTS system fructose-specific EIIB component
locus_02829	Deoxyribose-phosphate aldolase 2
locus_02830	HTH-type transcriptional repressor YvoA
locus_02831	AbrB family transcriptional regulator
locus_02836	type I toxin-antitoxin system Fst family toxin
locus_02874	glycosyltransferase
locus_02933	ABC transporter ATP-binding protein YxdL
locus_02951	RNA-directed DNA polymerase
locus_02954	transposase
locus_00470	helix-turn-helix transcriptional regulator
locus_00615	helix-turn-helix transcriptional regulator
locus_00722	type II toxin-antitoxin system death-on-curing family toxin
locus_00749	Accessory Sec system protein Asp3
locus_00953	GNAT family acetyltransferase
locus_00979	Conserved protein
locus_00046	hypothetical protein
locus_00059	hypothetical protein
locus_00060	hypothetical protein
locus_00374	hypothetical protein
locus_00430	hypothetical protein
locus_00441	hypothetical protein
locus_00467	hypothetical protein
locus_00535	hypothetical protein
locus_00559	hypothetical protein
locus_00607	hypothetical protein
locus_00616	Chromosome partition protein Smc
locus_00617	hypothetical protein
locus_00618	hypothetical protein
locus_00619	hypothetical protein
locus_00620	hypothetical protein
locus_00645	hypothetical protein
locus_00662	hypothetical protein
locus_00707	hypothetical protein
locus_00719	hypothetical protein
locus_00720	hypothetical protein
locus_00721	hypothetical protein
locus_00744	hypothetical protein
locus_00746	hypothetical protein
locus_00750	Accessory Sec system protein Asp2
locus_00751	Glycosyltransferase Gtf1
locus_00752	Accessory Sec system protein translocase subunit SecY2
locus_00754	General stress protein A
locus_00755	hypothetical protein
locus_00793	hypothetical protein
locus_00818	hypothetical protein
locus_00954	hypothetical protein
locus_00959	hypothetical protein
locus_00961	hypothetical protein
locus_01136	hypothetical protein
locus_01206	hypothetical protein
locus_01208	Small ribosomal subunit biogenesis GTPase RsgA
locus_01224	hypothetical protein
locus_01239	hypothetical protein
locus_01244	hypothetical protein
locus_01250	hypothetical protein
locus_01251	hypothetical protein
locus_01257	Copper-exporting P-type ATPase B
locus_01258	Transcriptional repressor CopY
locus_01275	hypothetical protein
locus_01282	hypothetical protein
locus_01300	Endoribonuclease ChpB
locus_01301	hypothetical protein
locus_01311	hypothetical protein
locus_01324	hypothetical protein
locus_01326	hypothetical protein
locus_01331	hypothetical protein
locus_01333	hypothetical protein
locus_01334	hypothetical protein
locus_01336	hypothetical protein
locus_01337	hypothetical protein
locus_01340	hypothetical protein
locus_01342	hypothetical protein
locus_01343	hypothetical protein
locus_01348	hypothetical protein
locus_01352	hypothetical protein
locus_01353	hypothetical protein
locus_01354	Internalin-J
locus_01383	hypothetical protein
locus_01384	hypothetical protein
locus_01399	hypothetical protein
locus_01400	hypothetical protein
locus_01415	Dipeptide-binding protein DppE
locus_01466	HTH-type transcriptional regulator DegA
locus_01468	PTS system mannose-specific EIID component
locus_01504	hypothetical protein
locus_01506	Fructose-bisphosphate aldolase
locus_01507	hypothetical protein
locus_01508	Ascorbate-specific PTS system EIIC component
locus_01510	Transcriptional regulator MtlR
locus_01511	Aryl-phospho-beta-D-glucosidase BglH
locus_01512	putative licABCH operon regulator
locus_01513	Lichenan permease IIC component
locus_01514	PTS system lactose-specific EIIA component
locus_01552	PTS system galactitol-specific EIIC component
locus_01567	hypothetical protein
locus_01718	hypothetical protein
locus_01751	hypothetical protein
locus_01756	hypothetical protein
locus_01769	hypothetical protein
locus_01772	hypothetical protein
locus_01787	hypothetical protein
locus_01809	hypothetical protein
locus_01833	Heterocyst differentiation ATP-binding protein HepA
locus_01850	hypothetical protein
locus_01851	hypothetical protein
locus_01852	Bacteriocin sakacin-P
locus_01900	hypothetical protein
locus_01901	Chromosome partition protein Smc
locus_01902	hypothetical protein
locus_01903	hypothetical protein
locus_01905	hypothetical protein
locus_01906	hypothetical protein
locus_01907	hypothetical protein
locus_01913	hypothetical protein
locus_01914	hypothetical protein
locus_01915	hypothetical protein
locus_01918	hypothetical protein
locus_01920	hypothetical protein
locus_01921	hypothetical protein
locus_01922	hypothetical protein
locus_01923	hypothetical protein
locus_01925	hypothetical protein
locus_01927	hypothetical protein
locus_01930	Transposase from transposon Tn916
locus_01931	hypothetical protein
locus_01932	Transcription antiterminator LicT
locus_01933	PTS system beta-glucoside-specific EIIBCA component
locus_01941	hypothetical protein
locus_01942	hypothetical protein
locus_01943	hypothetical protein
locus_01958	hypothetical protein
locus_01973	hypothetical protein
locus_02019	hypothetical protein
locus_02033	hypothetical protein
locus_02034	hypothetical protein
locus_02073	hypothetical protein
locus_02074	hypothetical protein
locus_02129	hypothetical protein
locus_02130	hypothetical protein
locus_02141	Aryl-phospho-beta-D-glucosidase BglC
locus_02142	PTS system oligo-beta-mannoside-specific EIIC component
locus_02161	hypothetical protein
locus_02197	hypothetical protein
locus_02198	hypothetical protein
locus_02205	hypothetical protein
locus_02229	hypothetical protein
locus_02268	hypothetical protein
locus_02308	hypothetical protein
locus_02311	Tyrosine recombinase XerC
locus_02321	hypothetical protein
locus_02342	hypothetical protein
locus_02343	hypothetical protein
locus_02344	hypothetical protein
locus_02415	hypothetical protein
locus_02416	hypothetical protein
locus_02417	hypothetical protein
locus_02537	hypothetical protein
locus_02539	Multidrug resistance protein Stp
locus_02545	hypothetical protein
locus_02546	hypothetical protein
locus_02551	hypothetical protein
locus_02561	hypothetical protein
locus_02603	Internalin-J
locus_02622	hypothetical protein
locus_02737	hypothetical protein
locus_02785	Multidrug resistance ABC transporter ATP-binding and permease protein
locus_02811	hypothetical protein
locus_02812	hypothetical protein
locus_02816	hypothetical protein
locus_02818	Type-1 restriction enzyme R protein
locus_02819	putative type I restriction enzymeP M protein
locus_02820	hypothetical protein
locus_02821	hypothetical protein
locus_02822	Transposase from transposon Tn916
locus_02823	hypothetical protein
locus_02824	Mannose-6-phosphate isomerase ManA
locus_02825	PTS system mannose-specific EIID component
locus_02826	N-acetylgalactosamine permease IIC component 1
locus_02828	PTS system fructose-specific EIIA component
locus_02835	hypothetical protein
locus_02867	dTDP-glucose 4,6-dehydratase
locus_02872	hypothetical protein
locus_02873	Beta-1,6-galactofuranosyltransferase WbbI
locus_02875	Putative glycosyltransferase EpsF
locus_02876	N-acetyl-alpha-D-glucosaminyl L-malate synthase
locus_02952	hypothetical protein
locus_02953	hypothetical protein
locus_02955	hypothetical protein
locus_02964	Chromosome partition protein Smc
locus_02967	hypothetical protein

## Sheet: Table S4
Supplementary Table S4. List of unique genes of L. casei FBL6
Gene ID	Protein name
locus_01047	hypothetical protein
locus_00103	hypothetical protein
locus_01072	hypothetical protein
locus_01083	hypothetical protein
locus_01135	hypothetical protein
locus_01190	ferrous iron transport protein B
locus_01191	ferrous iron transport protein A
locus_01237	membrane protein
locus_01238	membrane protein
locus_01240	hypothetical protein
locus_01250	Fic family protein
locus_01256	IS110 family transposase
locus_01260	hypothetical protein
locus_01265	DEAD/DEAH box helicase
locus_01266	DEAD/DEAH box helicase
locus_00123	nitroreductase family protein
locus_01283	hypothetical protein
locus_01304	hypothetical protein
locus_01307	LTA synthase family protein
locus_01312	glycosyltransferase
locus_01315	YfhO family protein
locus_01316	SH3-like domain-containing protein
locus_01317	glycosyltransferase family 39 protein
locus_01318	acyltransferase family protein
locus_01319	glycosyltransferase family 2 protein
locus_01320	UDP-N-acetylglucosamine 2-epimerase (non-hydrolyzing)
locus_00013	hypothetical protein
locus_01346	1,4-alpha-glucan branching protein GlgB
locus_01352	hypothetical protein
locus_01360	IS21-like element helper ATPase IstB
locus_01371	transposase, IS5
locus_01373	IS5 family transposase
locus_01376	IS5/IS1182 family transposase
locus_01380	hypothetical protein
locus_00138	membrane protein
locus_01417	cytosine permease
locus_01418	PTS transporter subunit EIIC
locus_01421	hypothetical protein
locus_01422	DUF262 domain-containing protein
locus_01423	restriction endonuclease subunit S
locus_01424	hypothetical protein
locus_01425	phage integrase SAM-like domain-containing protein
locus_01426	site-specific integrase
locus_01427	restriction endonuclease subunit S
locus_01428	type I restriction-modification system subunit M
locus_01429	type I restriction endonuclease subunit R
locus_01430	lipoprotein
locus_01434	hypothetical protein
locus_01478	Fic family protein
locus_01490	hypothetical protein
locus_01512	IS5 family transposase
locus_01526	hypothetical protein
locus_00015	5-methyltetrahydropteroyltriglutamate--homocysteine S-methyltransferase
locus_01574	dTMP kinase
locus_00157	proline iminopeptidase-family hydrolase
locus_01629	LLM class flavin-dependent oxidoreductase
locus_00016	5-methyltetrahydropteroyltriglutamate--homocysteine methyltransferase
locus_01652	hypothetical protein
locus_01681	aldo/keto reductase
locus_01682	aldo/keto reductase
locus_01683	hypothetical protein
locus_01687	hypothetical protein
locus_01702	hypothetical protein
locus_01708	hypothetical protein
locus_01732	alpha-L-rhamnosidase
locus_00017	5-methyltetrahydropteroyltriglutamate--homocysteine S-methyltransferase
locus_01752	hypothetical protein
locus_01755	abortive phage infection protein
locus_01764	hypothetical protein
locus_01765	hypothetical protein
locus_01768	nucleotidyl transferase AbiEii/AbiGii toxin family protein
locus_01770	hypothetical protein
locus_01771	hypothetical protein
locus_01776	antirestriction protein ArdA
locus_01784	HAMP domain-containing histidine kinase
locus_01785	response regulator transcription factor
locus_01786	hypothetical protein
locus_01789	response regulator transcription factor
locus_01790	HAMP domain-containing histidine kinase
locus_01791	hypothetical protein
locus_01792	VTT domain-containing protein
locus_01793	phosphatase PAP2 family protein
locus_01794	glycosyltransferase family 2 protein
locus_01795	membrane protein
locus_01796	GtrA family protein
locus_01797	TVP38/TMEM64 family protein
locus_01798	hypothetical protein
locus_01799	hypothetical protein
locus_01800	CatB-related O-acetyltransferase
locus_01803	helix-turn-helix domain-containing protein
locus_01804	tyrosine-type recombinase/integrase
locus_00186	hypothetical protein
locus_01949	hypothetical protein
locus_01986	hypothetical protein
locus_01991	hypothetical protein
locus_02007	rhamnulokinase
locus_02008	rhamnulokinase
locus_02012	hypothetical protein
locus_02013	hypothetical protein
locus_02030	putative PTS system cellobiose-specific IIC component
locus_02051	hypothetical protein
locus_02055	hypothetical protein
locus_02065	glycoside hydrolase family 88 protein
locus_02108	triose-phosphate isomerase
locus_02127	L-ribulose-5-phosphate 4-epimerase
locus_02131	PLP-dependent transferase
locus_02147	PTS sugar transporter subunit IIA
locus_00217	YibE/F family protein
locus_02221	helix-turn-helix domain-containing protein
locus_02222	glycosyl hydrolase 115 family protein
locus_02255	helix-turn-helix transcriptional regulator
locus_02256	Rgg/GadR/MutR family transcriptional regulator
locus_02281	hypothetical protein
locus_02285	PTS transporter subunit EIIC
locus_02286	tyrosine-type recombinase/integrase
locus_02287	site-specific integrase
locus_02288	helix-turn-helix transcriptional regulator
locus_02289	LacI family DNA-binding transcriptional regulator
locus_02290	Rha family transcriptional regulator
locus_02291	helix-turn-helix domain-containing protein
locus_02292	hypothetical protein
locus_02293	hypothetical protein
locus_02294	hypothetical protein
locus_02295	hypothetical protein
locus_02296	bifunctional DNA primase/polymerase
locus_02297	hypothetical protein
locus_02298	hypothetical protein
locus_02299	hypothetical protein
locus_02300	hypothetical protein
locus_02301	HNH endonuclease
locus_02322	alpha-galactosidase
locus_00230	hypothetical protein
locus_02363	hypothetical protein
locus_02411	hypothetical protein
locus_02412	hypothetical protein
locus_02419	conserved hypothetical protein
locus_02431	truncated ABC transporter ATP-binding and permease components
locus_02458	peptide cleavage/export ABC transporter
locus_02470	hypothetical protein
locus_00274	hypothetical protein
locus_02559	Conserved protein
locus_02560	Conserved protein
locus_02584	hypothetical protein
locus_02585	transcription antiterminator BglG
locus_02595	hypothetical protein
locus_02603	nucleotidyl transferase AbiEii/AbiGii toxin family protein
locus_00285	MFS transporter
locus_02623	hypothetical protein
locus_02626	type II toxin-antitoxin system RelB/DinJ family antitoxin
locus_02644	hypothetical protein
locus_02649	PRD domain-containing protein
locus_02692	hypothetical protein
locus_02695	Fic family protein
locus_02725	hypothetical protein
locus_02744	serine/threonine transporter SstT
locus_02750	hypothetical protein
locus_02758	ABC transporter ATP-binding protein
locus_02764	bifunctional hydroxymethylpyrimidine kinase/phosphomethylpyrimidine kinase
locus_02765	bifunctional hydroxymethylpyrimidine kinase/phosphomethylpyrimidine kinase
locus_02769	hypothetical protein
locus_02770	ABC transporter permease
locus_02791	hypothetical protein
locus_02792	phage tail protein
locus_02793	phage tail family protein
locus_02794	tail protein
locus_02795	phage protein
locus_02796	tail protein
locus_02797	phage tail protein
locus_02798	putative tail component
locus_02799	head-tail connector protein
locus_02800	phage tail protein
locus_02801	phage protein
locus_02802	major capsid protein
locus_02803	ATP-dependent caseinolytic protease
locus_02804	portal protein
locus_02805	hypothetical protein
locus_02806	Phage terminase-like protein, large subunit
locus_02807	phage terminase small subunit P27 family
locus_02808	HNH endonuclease
locus_02809	hypothetical protein
locus_02810	ribonucleoside-diphosphate reductase
locus_02811	HNH endonuclease
locus_02812	phage protein
locus_02815	hypothetical protein
locus_02817	hypothetical protein
locus_02818	hypothetical protein
locus_02820	hypothetical protein
locus_02826	hypothetical protein
locus_02827	ERF family protein
locus_02828	DUF1351 domain-containing protein
locus_02830	hypothetical protein
locus_02832	hypothetical protein
locus_02833	hypothetical protein
locus_02834	phage repressor protein/antirepressor Ant
locus_02837	hypothetical protein
locus_02851	membrane protein
locus_02871	pyruvate oxidase
locus_00315	methyltransferase domain-containing protein
locus_00030	DUF4868 domain-containing protein
locus_00332	peptide chain release factor 2
locus_00031	hypothetical protein
locus_00032	restriction endonuclease
locus_00033	box helicase family protein
locus_00034	Eco57I restriction-modification methylase domain-containing protein
locus_00377	hypothetical protein
locus_00035	replication initiation factor domain-containing protein
locus_00389	hypothetical protein
locus_00036	DUF3173 domain-containing protein
locus_00037	site-specific integrase
locus_00038	site-specific integrase
locus_00476	hypothetical protein
locus_00005	hypothetical protein
locus_00582	hypothetical protein
locus_00602	CRISPR-associated protein Cas4
locus_00607	hypothetical protein
locus_00668	MFS transporter
locus_00759	hypothetical protein
locus_00789	hypothetical protein
locus_00816	hypothetical protein
locus_00832	PTS sugar transporter subunit IIC
locus_00834	orotidine-5'-phosphate decarboxylase
locus_00859	IS21 family transposase
locus_00861	hypothetical protein
locus_00876	pyridoxal phosphate-dependent aminotransferase
locus_00957	hypothetical protein
locus_00969	hypothetical protein
locus_00996	ribosome small subunit-dependent GTPase A

## Sheet: Table S5
Supplementary Table S5. List of unique genes of L. zeae FBL8
Gene ID	Protein name
locus_01032	phage gp6-like head-tail connector protein
locus_01033	phage head closure protein
locus_01960	glycosyltransferase
locus_01961	hypothetical protein
locus_01962	oligosaccharide flippase family protein
locus_02041	hypothetical protein
locus_02558	hypothetical protein
locus_02869	hypothetical protein
locus_03021	DNA-directed RNA polymerase subunit beta
locus_03022	hypothetical protein
locus_00353	metal ABC transporter permease
locus_00569	IS256 family transposase
locus_00570	serine acetyltransferase
locus_00572	cysteine synthase family protein
locus_00578	transposase
locus_00581	transposase
locus_00582	oxidoreductase
locus_00583	FAD:protein FMN transferase
locus_00584	FMN-binding protein
locus_00585	protein TrsD
locus_00586	protein TrsE
locus_00587	hypothetical protein
locus_00588	membrane protein
locus_00589	glycosyltransferase family 2 protein
locus_00590	phosphatase PAP2 family protein
locus_00591	VTT domain-containing protein
locus_00592	HAMP domain-containing histidine kinase
locus_00593	response regulator transcription factor
locus_00595	putative 2-hydroxyacid dehydrogenase
locus_00597	IS91 family transposase
locus_01016	helix-turn-helix transcriptional regulator
locus_01026	endonuclease

## Sheet: Table S6
Supplementary Table S6. Prophage regions of the L. casei FBL6 genome
Gene ID	Start	End	Length (bp)	Strand	Product
Non-coding sequence	1379286	1379297	12	+	attL
locus_01305	1380388	1381947	1560	-	hypothetical protein
locus_01306	1381925	1383166	1242	-	hypothetical protein
locus_01307	1383209	1383436	228	-	hypothetical protein
locus_01308	1383438	1383614	177	-	hypothetical protein
locus_01309	1383633	1383899	267	-	hypothetical protein
locus_01310	1383911	1384189	279	-	hypothetical protein
locus_01311	1384871	1385701	831	-	endolysin
locus_01312	1385731	1386006	276	-	holin
locus_01313	1386110	1386634	525	-	putative phosphoesterase
locus_01314	1386708	1386905	198	+	hypothetical protein
locus_01315	1386880	1387233	354	+	tail tip protein
locus_01316	1387334	1388836	1503	+	tail assembly protein
locus_01317	1388897	1389436	540	-	transposase
locus_01318	1389649	1389984	336	-	minor tail protein
locus_01319	1389971	1391188	1218	-	tail tip protein
locus_01320	1391599	1391817	219	+	tail assembly protein
locus_01321	1392013	1393011	999	-	putative transposase
locus_01322	1393262	1393909	648	-	hypothetical protein
locus_01323	1394423	1394866	444	-	hypothetical protein
locus_01324	1395381	1395713	333	-	hypothetical protein
locus_01325	1395852	1396772	921	-	transposase
locus_01326	1396865	1397125	261	-	hypothetical protein
locus_01327	1397137	1397487	351	-	hypothetical protein
locus_01328	1397545	1397874	330	-	tail length tape-measure protein
locus_01329	1397876	1398298	423	-	hypothetical protein
locus_01330	1398345	1398863	519	-	hypothetical protein
locus_01331	1398863	1399687	825	-	hypothetical protein
locus_01332	1399702	1400448	747	-	DnaD domain-containing protein
locus_01333	1400441	1400755	315	-	hypothetical protein
locus_01334	1400936	1401481	546	+	u-spanin
locus_01335	1401618	1403033	1416	+	IS1478 transposase
locus_01336	1403045	1403248	204	-	hypothetical protein
locus_01337	1403241	1403333	93	-	endolysin
locus_01338	1403333	1403689	357	-	hypothetical protein
locus_01339	1403755	1404006	252	+	hypothetical protein
locus_01340	1403999	1404178	180	-	hypothetical protein
locus_01341	1404179	1404919	741	-	hypothetical protein
locus_01342	1404998	1405831	834	+	hypothetical protein
locus_01343	1405802	1406002	201	-	hypothetical protein
locus_01344	1406044	1406292	249	-	transcriptional regulator
locus_01345	1406536	1406889	354	+	hypothetical protein
locus_01346	1406873	1407304	432	+	hypothetical protein
locus_01347	1407463	1408170	708	+	gp34
locus_01348	1408732	1409118	387	-	hypothetical protein
Non-coding sequence	1409198	1409209	12	+	attR
locus_01349	1409208	1409468	261	+	hypothetical protein
locus_01350	1409581	1410750	1170	+	hypothetical protein

## Sheet: Table S7
Supplementary Table S7. Prophage regions of the L. chiayiensis FBL7 genome
Gene ID	Start	End	Length (bp)	Strand	Product
locus_02787	36829	38127	1299	-	hypothetical protein
locus_02788	38138	38716	579	-	hypothetical protein
locus_02789	38713	38919	207	-	hypothetical protein
locus_02790	38900	39286	387	-	tail assembly protein
locus_02791	39441	39731	291	-	hypothetical protein
locus_02792	39733	42225	2493	-	hypothetical protein
locus_02793	42226	44298	2073	-	hypothetical protein
locus_02794	44299	48408	4110	-	DNA adenine methyltransferase
locus_02795	48405	48560	156	-	hypothetical protein
locus_02796	48613	48963	351	-	hypothetical protein
locus_02797	49121	49753	633	-	DNA helicase
locus_02798	49765	50136	372	-	putative transcriptional regulator
locus_02799	50133	50552	420	-	HNH endonuclease
locus_02800	50555	50911	357	-	primase
locus_02801	50889	51197	309	-	exonuclease
locus_02802	51269	52510	1242	-	recombination protein
locus_02803	52510	53226	717	-	hypothetical protein
locus_02804	53204	54391	1188	-	hypothetical protein
locus_02805	54391	54594	204	-	hypothetical protein
locus_02806	54587	56479	1893	-	hypothetical protein
locus_02807	56476	56949	474	-	hypothetical protein
locus_02808	57084	57572	489	-	hypothetical protein
locus_02809	57578	57742	165	-	hypothetical protein
locus_02810	57744	58043	300	-	minor tail protein
locus_02811	58126	58713	588	-	hypothetical protein
locus_02812	58661	59878	1218	-	hypothetical protein
locus_02814	60561	61004	444	-	minor tail protein
locus_02815	61346	61555	210	-	recombination protein
locus_02816	61558	61788	231	-	hypothetical protein
locus_02817	61867	62238	372	-	hypothetical protein
locus_02818	62228	62539	312	-	hypothetical protein
locus_02819	62552	62965	414	-	putative Holliday junction resolvase
locus_02820	62962	63216	255	-	hypothetical protein
locus_02821	63263	63712	450	-	putative single-stranded DNA binding protein
locus_02822	63709	64041	333	-	DNA adenine methyltransferase
locus_02823	64038	64820	783	-	hypothetical protein
locus_02824	64807	65604	798	-	hypothetical protein
locus_02825	65619	66059	441	-	hypothetical protein
locus_02826	66074	66742	669	-	hypothetical protein
locus_02827	66720	67430	711	-	hypothetical protein
locus_02828	67430	68317	888	-	hypothetical protein
locus_02829	68335	68538	204	-	hypothetical protein
locus_02830	68692	68781	90	-	endolysin
locus_02831	68781	69137	357	-	hypothetical protein
locus_02832	69212	69337	126	+	hypothetical protein
locus_02833	69409	69558	150	-	hypothetical protein
locus_02834	69555	70328	774	-	putative antirepressor protein
locus_02835	70325	70576	252	-	hypothetical protein
locus_02836	70734	71507	774	+	hypothetical protein
locus_02837	71564	72184	621	+	Orf2
locus_02838	72359	73528	1170	+	hypothetical protein
locus_02840	74214	75143	930	-	hypothetical protein

## Sheet: Table S8
Supplementary Table S8. Prophage regions of the L. zeae FBL8 genome
Region1, Lactob_BH1
Gene ID	Start	End	Length (bp)	Strand	Product
Non-coding sequence	498220	498231	12	+	attL
locus_00494	498264	499433	1169	-	hypothetical protein
locus_00495	499546	499806	260	-	hypothetical protein
locus_00496	499986	501401	1415	+	IS1478 transposase
locus_00497	501451	502083	632	+	hypothetical protein
locus_00498	502496	503203	707	-	gp34
locus_00499	503362	503793	431	-	hypothetical protein
locus_00500	503777	504130	353	-	hypothetical protein
locus_00501	504374	504622	248	+	transcriptional regulator
locus_00502	504664	504864	200	+	hypothetical protein
locus_00503	504835	505668	833	-	hypothetical protein
locus_00504	506030	507262	1232	+	minor tail protein
locus_00505	507466	508206	740	+	hypothetical protein
locus_00506	508207	508386	179	+	hypothetical protein
locus_00507	508379	508630	251	-	hypothetical protein
locus_00508	508696	509052	356	+	hypothetical protein
locus_00509	509052	509144	92	+	endolysin
locus_00510	509137	509340	203	+	hypothetical protein
locus_00511	509323	509868	545	-	u-spanin
locus_00512	510049	510363	314	+	hypothetical protein
locus_00513	510356	511102	746	+	DnaD domain-containing protein
locus_00514	511117	511941	824	+	hypothetical protein
locus_00515	511941	512459	518	+	hypothetical protein
locus_00516	512506	512928	422	+	hypothetical protein
locus_00517	512930	513667	737	+	hypothetical protein
locus_00518	513679	513966	287	+	hypothetical protein
locus_00519	514036	514368	332	+	hypothetical protein
locus_00520	514883	515326	443	+	hypothetical protein
locus_00521	515757	516869	1112	+	IS110 family transposase
locus_00522	517437	518090	653	+	hypothetical protein
locus_00523	518341	519339	998	+	putative transposase
locus_00524	519535	519753	218	-	tail assembly protein
locus_00525	520176	520952	776	+	hypothetical protein
locus_00526	520986	521261	275	+	holin
locus_00527	521291	521500	209	+	hypothetical protein
locus_00528	521540	522121	581	+	endolysin
locus_00529	522411	522689	278	+	tail tip protein
locus_00530	522676	523011	335	+	minor tail protein
locus_00531	523008	523118	110	+	hypothetical protein
locus_00532	523152	523274	122	+	hypothetical protein
locus_00533	523271	523741	470	-	IS1480 transposase
locus_00534	523738	524058	320	-	ISSod6, transposase
locus_00535	524320	524529	209	+	hypothetical protein
locus_00536	524569	525150	581	+	endolysin
locus_00537	525465	525623	158	+	hypothetical protein
locus_00538	525832	526110	278	+	hypothetical protein
locus_00539	526122	526388	266	+	hypothetical protein
locus_00540	526407	526583	176	+	hypothetical protein
locus_00541	526585	526812	227	+	hypothetical protein
locus_00542	526855	528096	1241	+	hypothetical protein
locus_00543	528074	529633	1559	+	hypothetical protein
Non-coding sequence	536122	536133	12	+	attR
Region2, StauST398
Gene ID	Start	End	Length (bp)	Strand	Product
locus_00562	548299	548403	105	+	hypothetical protein
locus_00563	548559	548948	390	-	hypothetical protein
locus_00564	549253	549732	480	-	ATP-dependent Clp protease ATP-binding subunit
locus_00565	549766	550686	921	-	transposase
locus_00566	550779	551933	1155	-	ATP-dependent Clp protease ATP-binding subunit
locus_00567	551999	552280	282	+	ISxac3 transposase
locus_00568	552346	553161	816	+	putative transposase OrfB
locus_00569	553346	554521	1176	+	transposase
locus_00570	554737	555246	510	-	hypothetical protein
locus_00571	555212	556396	1185	-	Cystathionine gamma-synthase
locus_00572	556438	557349	912	-	hypothetical protein
locus_00573	557813	558742	930	+	transposase
locus_00574	558772	559275	504	-	General stress protein 18
locus_00575	559483	559797	315	-	IS1480 transposase
locus_00576	559772	559942	171	-	IS1480 transposase
locus_00577	559939	560259	321	-	ISSod6, transposase
locus_00578	560457	561272	816	+	minor tail protein
locus_00579	561733	562626	894	+	putative mitogenic factor
locus_00580	562632	563000	369	+	hypothetical protein

## Sheet: Table S9
Supplementary Table S9. The CRISPR or Cas loci of the L. casei FBL6, L. chiayiensis FBL7, and L. zeae FBL8
Strain	Element	CRISPR ID/Cas Type	Start	End	DR No.	Repeat consensus/Cas genes	DR length (bp)
FBL6	CRISPR	CRISPR1	1051265	1051374	1	ACTTTCGCTCTTCATAACGCGTTCGC	26
FBL6	CRISPR	CRISPR2	2437185	2437294	1	TCCGGCTCTAGCCAGGTTTCTGGCGG	26
FBL7	CRISPR	CRISPR1	621814	622841	15	ATTTCAATTCACGCAGTCACGTAGACTGCGAC	32
FBL7	Cas cluster	CAS-TypeIC	623221	633162	7	Cas4-II, Cas1, Cas2-II-III-V, Cas5, Cas8c, Cas7, Cas3	-
FBL7	CRISPR	CRISPR2	633474	634772	19	GTCGCAGTCCACGTGACTGCGTGAATTGAAAT	32
FBL7	CRISPR	CRISPR3	1585426	1587177	26	GCTCTTGAACTGATTGATCTGACATCTACCTGAGAC	36
FBL7	Cas cluster	CAS-TypeIIA	1587198	1593367	4	Csn2, Cas2-II-III, Cas1, Cas9	-
FBL8	CRISPR	CRISPR1	782606	782716	1	GGCCGGTCTTTGGCCATTGCGACCAAG	27
FBL8	CRISPR	CRISPR2	879836	879998	1	CAGGCCCAGAAACCTGCACATAAGGACCCCGGACCTAAATGGCTAAAGACCGAT	54
FBL8	CRISPR	CRISPR3	1207597	1209031	21	ATTTCAATTCACGCAGTCACGTAGACTGCGAC	32
FBL8	Cas cluster	CAS-TypeIC	1209413	1217636	7	Cas4-II, Cas1, Cas2-II-III-V, Cas5, Cas8c, Cas7, Cas3	-
FBL8	CRISPR	CRISPR4	1217948	1221257	49	GTCGCAGTCCACGTGACTGCGTGAATTGAAAT	32
FBL8	CRISPR	CRISPR5	3097798	3097903	1	CAGAAGCCTGCGTGTAAGGACCTC	24

## Sheet: Table S10
Supplementary Table S10. Gene clusters encoding the secondary metabolic enzymes in the genome of L. casei FBL6
Region	Genes	Start	End	Size (bp)	Strand	Annotations of query cluster
Region 1	locus_01378	1444637	1445993	1357	-	putative amino acid permease YhdG
	locus_01379	1445995	1447123	1129	-	hypothetical protein
	locus_01380	1447193	1448537	1345	-	Glutamine synthetase
	locus_01381	1448884	1449352	469	+	hypothetical protein
	locus_01382	1449442	1449670	229	+	hypothetical protein
	locus_01383	1449657	1449870	214	+	hypothetical protein
	locus_01384	1449900	1450191	292	+	hypothetical protein
	locus_01385	1450562	1451315	754	-	Putative glutamine amidotransferase
	locus_01386	1451400	1452135	736	-	tRNA U34 carboxymethyltransferase
	locus_01387	1452318	1453332	1015	+	Penicillin-binding protein 4*
Region 2	locus_01846	1939415	1940525	1111	-	Baeyer-Villiger flavin-containing monooxygenase
	locus_01847	1940544	1941618	1075	-	Ammonia channel
	locus_01848	1941910	1942165	256	-	Lactococcin-G-processing and transport ATP-binding protein LagD
	locus_01849	1942204	1942891	688	-	hypothetical protein
	locus_01850	1943046	1943265	220	-	hypothetical protein
	locus_01851	1943306	1943510	205	-	hypothetical protein
	locus_01852	1944093	1944303	211	-	Bacteriocin sakacin-P
	locus_01853	1945789	1946005	217	-	hypothetical protein
	locus_01854	1946187	1946406	220	-	hypothetical protein
	locus_01855	1946850	1947045	196	-	hypothetical protein
	locus_01856	1947282	1948302	1021	-	Cytochrome bd-I ubiquinol oxidase subunit 2
	locus_01857	1948294	1949773	1480	-	Cytochrome bd-II ubiquinol oxidase subunit 1
	locus_01858	1950130	1950637	508	+	Putative cysteine protease YraA
	locus_01859	1950716	1950953	238	-	30S ribosomal protein S18
Region 3	locus_02538	2652004	2652343	340	+	Putative carnobacteriocin-B2 immunity protein
	locus_02539	2652522	2653962	1441	+	Multidrug resistance protein Stp
	locus_02540	2654017	2654461	445	+	HTH-type transcriptional repressor NsrR
	locus_02541	2654750	2655581	832	+	hypothetical protein
	locus_02542	2655813	2656362	550	+	hypothetical protein
	locus_02543	2656556	2656727	172	+	hypothetical protein
	locus_02544	2656997	2657756	760	-	Accessory gene regulator A
	locus_02545	2657971	2658124	154	-	hypothetical protein
	locus_02546	2658583	2658769	187	+	hypothetical protein
	locus_02547	2658927	2659113	187	+	hypothetical protein
	locus_02548	2659746	2660280	535	+	hypothetical protein
	locus_02549	2660711	2660909	199	+	hypothetical protein
	locus_02550	2660936	2661095	160	+	hypothetical protein
	locus_02551	2661316	2661508	193	+	hypothetical protein
	locus_02552	2661792	2662167	376	+	hypothetical protein
	locus_02553	2662230	2662512	283	+	hypothetical protein
	locus_02554	2662692	2663499	808	-	Accessory gene regulator A
	locus_02555	2663500	2664859	1360	-	hypothetical protein
	locus_02556	2664970	2665117	148	+	hypothetical protein
	locus_02557	2665430	2667623	2194	+	Lactococcin-G-processing and transport ATP-binding protein LagD
	locus_02558	2667634	2669014	1381	+	Lactococcin A secretion protein LcnD
	locus_02559	2669127	2670483	1357	+	hypothetical protein
	locus_02560	2670769	2671747	979	-	General stress protein 69
	locus_02561	2672048	2672216	169	-	hypothetical protein
Bold indicates genes that exist only in FBL6 strain, not in other L. casei genomes.

[truncated: 2 more sheets: Table S11, Table S12]
